# Supplementary material for: Raven’s Standard Progressive Matrices for Adolescents: A Case for a Shortened Version
Source: J Intell. 2023 Apr 13;11(4):72. doi: 10.3390/jintelligence11040072 (PMC10144826; doi:10.3390/jintelligence11040072)
Supplement: Supplementary file 1 [file jintelligence-11-00072-s001.zip]

Archive with 1 entries (1 files):
- jintelligence-2251912-supplementary.pdf
